# Supplementary material for: Lymphatic dysfunction in lupus contributes to cutaneous photosensitivity and lymph node B cell responses
Source: J Clin Invest. 2025 Apr 22;135(12):e168412. doi: 10.1172/JCI168412 (PMC12165800; doi:10.1172/JCI168412)
Supplement: Supporting data values [file jci-135-168412-s044.xlsx]

## Sheet: Figure 1
Figure 1								# of independent experiments:
B.	Area per lymphatic vessel (10^2 sq um)
	HC	APL	SLE
	1.8443	0.4353	3.884
	2.8331	0.6627	7.9426
		2.8091	6.6652
			4.3081
			5.3954
C.	Number of lymphatic vessels per mm^2
	4.06861	4.66129	4.45034
	2.64952	16.6148	2.34916
		4.16269	2.09617
			14.2561
			1.8734
E.	Evan's blue retention OD 620		Normalized					6
	MRL	LPR	MRL	LPR
	0.000169	0.000193	0.908602	1.03763
	0.000203	0.000294	1.0914	1.58065
	0.000181	0.000225	0.967914	1.20321
	0.000193		1.03209
	0.000115	0.000244	0.809859	1.71831
	0.000169	0.00023	1.19014	1.61972
	0.000142	0.000316	1	2.22535
	0.000236	0.00048	1.20102	2.44275
	0.000157	0.000287	0.798982	1.46056
	0.000377	0.001244	0.994723	3.28232
	0.000381	0.001121	1.00528	2.95778
F.	Ear thickness (0.1mm)		Normalized					6
	MRL	LPR	MRL	LPR
	50	51	1.0101	1.0303
	49	55	0.989899	1.11111
	45	71	1.01124	1.59551
	44		0.988764
	47	60	1.03297	1.31868
	44	80	0.967033	1.75824
	32	56	1	1.75
	40	55	1.09589	1.50685
	33	50	0.90411	1.36986
	35	49	0.813953	1.13953
	51	59	1.18605	1.37209
G.	Normalized No UVR Evan's blue retention OD 620		Normalized					4
	MRL	LPR
	0.7	0.5
	1.3	0.8
	1.2	0.9
	1.1	1.20321
	0.8	1.3
H.	No UVR Ear thickness (0.1mm)		Normalized					4
	MRL	LPR	MRL	LPR
	31	25	1	0.806452
	31	25	1	0.806452
	35	28	1	0.8
		30		0.857143
	27	27	1	1
		29		1.07407
	28	27	1	0.964286
		28		1
I.	MRL LPR UV monocytes No UV and D4							2
	MRL No UV	LPR no UV	MRL 4 day UV	LPR 4 day UV
	1710.03	1140.8	76608.1	186084
	859.81	1562.4	77404.9	142380
	197.35	1226.02	138480	104546
	618.62	640.92	94262.9	96246.4
	592.97	1365.84	54234.2	67519.9
	810.7	359.86	77112	78380.6
J.	MRL LPR UV TCR ab CD4 No UV and D4							2
	MRL No UV	LPR no UV	MRL 4 day UV	LPR 4 day UV
	1408.26	1521.07	2915.88	24512
	1185.14	1986.48	4387.32	10170
	378.26	1702.8	8353.8	12918.1
	792.61	714.17	3562.26	12090.1
	1453.73	2439	3178.56	6898.32
	524.57	942.48	3277.26	10352.2
K.	MRL LPR UV DN No UV and D4							2
	MRL No UV	LPR no UV	MRL 4 day UV	LPR 4 day UV
	865.07	1222.29	1378.42	8976.24
	557.71	2455.2	1598.24	6780
	427.6	953.57	1542.24	7210.08
	367.31	750.79	1342.7	8771.22
	631.22	926.82	874.1	8779.68
	429.19	565.49	1098.85	7209.54
M.	Ear Evan's blue retention OD 620		Normalized					3
	B6	B6 IMQ	B6	B6 IMQ
	0.000297	0.000367	1.30837	1.61674
	0.000157	0.000278	0.69163	1.22467
	0.00017	0.000179	1.0303	1.08485
	0.00016	0.000278	0.969697	1.68485
	0.000126	0.000399	1	1.35868
	0.000818672	0.00106503	1.08767	1.41497
	0.000686698	0.00084402	0.912331	1.12135
		0.000805149		1.0697
	9.78884e-05	0.000168966	0.858127	1.48122
	0.000128042	0.000314736	1.12246	2.7591
	9.85609e-05	0.000174167	0.864022	1.52681
	0.000131798		1.15539
N.	Ear thickness (0.1mm)							10
	B6	B6 IMQ
	36
	42	43
	36	43						21 samples
	36	40
	50	70
	45	47
	44	75
	45	40
	65	80
	43.5	64
	59	46.5
	50	63.5
		67.5
	69	92
	67	82
		60
	67	71
		95
	68	77
		70.5
	63	79
	68	69
O.	IMQ Footpad EB Retention							3
	0.966211	1.14162
	0.957584	1.35155
	1.02948	1.30266
	1.04673	1.25665
	1.28959	1.49208
	0.893118	1.67113
	1.20006	1.27253
	0.888855	1.26401
	0.758831	0.929354
	0.901644	1.12759
	1.0679	1.38337
	1.03062	1.55649
	0.969377	0.979937
P.	IMQ mono ly6chi No UV D1 and D4							11
	No UV B6	No UV B6 IMQ	D1 LE B6 Uv	D1 LE B6 IMQ UV	D4 B6 UV	D4 B6 IMQ UV
	404.93	747.13	1930.85	3940.41	14145.3	24513.1
	232.99		1074.56	21467.2	23200.6	35531.1
	485.86	772.2	1658.48	8097.12	29874.6	21448
	251.33		1938.96	3700.2	23625.4	29830.5
	188.55	1081.62	581.71	1934.07
	560.07	1187.14	1448.4	2603.07	39654.6	83964.1
	209.76	950.05	2272.05	5101.44	35366.6	44373.4
		135.93	2340	1814.85
				1995.51
Q.	IMQ CD4 TCRab No UV D1 and D4							11
	No UV B6	No UV B6 IMQ	D1 LE B6 Uv	D1 LE B6 IMQ UV	D4 B6 UV	D4 B6 IMQ UV
	1126.21	2923.56	1150.3	1617.64	4257	6739.8
	1296.02		845.93	1302.71	3147.66	8783.16
	415	638.35	1273.91	2024.28	3675.84	13507.6
	655.25	1826.28	1341.11	2590.14	2434.08	3451.68
	1081.02	1922.88	558.89	1009.08	1928.82	5425.92
	1760.22	1813.68	460.08	797.72	1652.16	3235.14
	1214.4	1274.46	2423.52	2231.88	5223.96	10477.7
		709.2	1548	1451.88		8430.48
				2721.15

## Sheet: Figure 2 - Ear
Figure 2								# of independent experiments:
C.	Evans Blue retention OD 620		Normalized					6
	LPR UV	LPR UV MLD	LPR UV	LPR UV MLD
	0.000193	0.00021	0.792608	0.862423
	0.000294		1.20739
	0.000225	9.66e-05	1	0.429333
		0.000193		0.857778
	0.000244	0.00022	1.02954	0.92827
	0.00023	0.000159	0.970464	0.670886
	0.000316	0.000255	1	0.806962
	0.00048	0.000213	1.25163	0.555411
	0.000287	0.000236	0.74837	0.615385
	0.001244	0.000741	1.05201	0.626638
	0.001121	0.000836	0.947992	0.706977
D.	Ear Thickness							7
	LPR UV	LPR UV MLD
	51	41
	55
	71	58
	60	55
	80	66
	56	55
	55	43
	50	42
	49	39
E.	Ear Thickness Normalized							7
	LPR UV	LPR UV MLD
	0.962264	0.773585
	1.03774
	1	0.816901
	1	0.774648
	1.17647	0.970588
	0.823529	0.808824
	1.04762	0.819048
	0.952381	0.8
	1	0.795918
	1	1.08475
F.	LPR MLD CD4 ab							4
	LPR UV	LPR UV MLD
	24512	14093
	10170	9520.2						13 samples
	12918.1	14641.4
	12090.1	4878.72
	6898.32	4194
	10352.2
	38557.2	29479.7
	35491.1	40780.3
	44713.7	55178.8
	72321.5	54483.9
	102539
	70086.8
G.	Normalized LPR MLD CD4 ab							4
	LPR UV	LPR UV MLD
	1.04	0.8
	0.96	1.1
	0.58	0.72
	0.94	0.71
	1.34	0.89
	0.91	0.6
	1.54	0.92
	0.64	0.5
	0.81	0.43
	1.24
	0.71
	1.06
H.	LPR MLD IFNg % CD4 ab							2
	LPR UV	LPR UV MLD
	30.9	20.2
	20.9	13.8
	18	14.7
	26.1	16
	30.4
	20
I.	LPR MLD DN TCRab cells							4
	LPR UV	LPR UV MLD
	8976.24	6233.46
	6780	6269.4
	7210.08	6948.48
	8771.22
	8779.68	6301.68
	7209.54	4403.7
	39898.3	18424.8
	23341	23083.2
	19096.4	2122.26
	26846.6	6740.28
	26475.1
	31691.4
J.	LPR MLD IFNg % DN ab							2
	LPR UV	LPR UV MLD
	24.2	7.73
	8.04	7.61
	22.2	14.4
	30.3	17.7
	32
	21.2
L.	B6 IMQ Evans Blue retention OD 620							2
	B6 IMQ UV	B6 IMQ UV MLD	B6 IMQ UV	B6 IMQ UV MLD
	0.000407	0.000301	0.86873	0.642476
	0.00053	0.000321	1.13127	0.685165
	0.000163	6.36e-05	1.28296	0.50059
	9.11e-05	5.32e-05	0.717041	0.418733
M.	B6 IMQ Ear Thickness							9
	B6 IMQ UV	B6 IMQ UV MLD
	40	32
	35	38
	60	48
	40	54
	36	36
	68	44						13
	55
	46	37
	48	35
	49	45
	60
	57	46
	51	51
		41
N.	B6 IMQ CD4 TCRab numbers							3
	B6 IMQ UV	B6 IMQ UV MLD
	13464.9	17328
	17621.2	11450.4
	23936.8	14823.9
	56223.7	43013.8
		44488.4
	74891.7	18501.4
	67144.1	9840.6
	10864.8	8427.66
	30464.6	14038.6
		22863.8
O.	Normalized B6 IMQ CD4 TCRab numbers							3
	B6 IMQ UV	B6 IMQ UV MLD
	0.73	0.94
	0.96	0.62
	1.31	0.81
	0.73	0.94
		0.62
	1.31	0.81
	1.86	0.27
	0.3	0.23
	0.84	0.39
		0.63
P.	B6 IMQ IFNg % CD4 ab							3
	B6 IMQ UV	B6 IMQ UV MLD
	37.9	5.83
	17.4	4.53
	7.29	21.2
	21.3	5.93
		22.6
	33	6.54
	21.8	17.9
	8.92	12.2
	14.7	6.87
		5.61
R.	Evans Blue retention OD 620		Normalized					3
PTEN	No Tam L	Tam L	No Tam L	Tam L
	0.00098	0.000441	1	0.45
		0.000401		0.408
		0.000394		0.402
	0.000236	0.000227	1	0.96
	0.000104	7.91e-05	1	0.761
S.	Ear Thickness							4
PTEN	No Tam L	Tam L
	36	36
	43	32
	44	34
	42	34
	37	39
	42	29
		37
T.	CD4 TCRab numbers							3
PTEN	No Tam L	Tam L
	14365.1	20456.5
	22692.5	7006.02
	10607.4	16425
	27043.4	14191.3
	23236.7	8576.46
	8673	7405
	16688	3102
	11686	5272
U.	normalized CD4 TCRab numbers							3
PTEN	No Tam L	Tam L
	0.94	0.96
	1.91	0.32
	0.67	1.11
	1.08	0.56
	0.92	0.34
	0.702341	0.599641
	1.35134	0.251257
	0.946318	0.426959
V.	Evans Blue retention OD 620		Normalized					2
B6 IMQ	No Tam L	Tam L	No Tam L	Tam L
	0.000154	0.00029	1	1.88312
	0.000135	0.00016	1.20859	1.43241
	8.84e-05	0.000132	0.791406	1.18174
W.	Ear Thickness							2
B6 IMQ	No Tam L	Tam L
	38	46
	49	76
	62	41

## Sheet: Figure 3 - LN
Figure 3								# of experiments
A.	LPR total cells/LN							4
	LPR UV	LPR UV MLD
	33621600	8837400
	7401600	12514800
	7698600	41396400
	11549400
	13617000	10075200
	45961800	4492200
	29585400	95305200
	153909600	29611200
	8683500	17656500
	45986400	29333100
	18311100
	54946500
	15466800
	13328700
B.	LPR B cells/LN							4
	LPR UV	LPR UV MLD
	1.36167e+06	1.05165e+06
	1.24347e+06	1.3516e+06
	993119	2.90603e+06
	2194386
	1688508	1.1385e+06
	1.8017e+06	709768
	3.93486e+06	2.43981e+06
	4.83276e+06	2.39555e+06
	2.43268e+06	2.20706e+06
	2.69173e+06	2.92451e+06
	1.68588e+06
	1.74606e+06
C.	LPR GC B cells/LN							4
	LPR UV	LPR UV MLD
	50432.4	2297.72
	14803.2	21275.2
	17706.8	41396.4
	254087
	285957	48361
	211424	5839.86
	470408	16201.9
	52329.3	62183.5
	51271.1	45906.9
	153121	26693.1
	69309.2
D.	LPR Plasmablasts/LN							5
	LPR UV	LPR UV MLD
	137849	6716.42
	20724.5	27532.6
	33873.8
	60056.9
	144340	11082.7
	188443	14824.3
	239642	142958
	292428	21320.1
	21708.8	109470
	53102.2	131999
	111361
	31988.9
	256997	18732
E.	LPR CD4 T cells/LN							6
	LPR UV	LPR UV MLD
	2.71663e+06	1.05165e+06
	754963	1.20017e+06
	1501422
	1511487	773775
	3.08863e+06	530080
	2.24553e+06	3.58348e+06
	6.11021e+06	1.84478e+06
	661683	3.23114e+06
	2.34071e+06	1.57519e+06
	2.28889e+06
	1.65938e+06
	980595
	1.02764e+06
	835404	168522
	1336419	232223
	2.77284e+06	956157
F.	Normalized LPR CD4 T cells/LN							6
	LPR UV	LPR UV MLD
	1.91453	0.741148
	0.532058	0.845816
	0.738218
	0.743166	0.380449
	1.51862	0.260629
	0.53	0.85
	1.47	0.42
	1.41	1.95
	1.38	0.95
	0.59
	0.62
	0.77	0.16
	1.2307	0.2139
	1	0.34
G.	LPR IFNg% of CD4 TCRab							3
	LPR UV	LPR UV MLD
	5.31	5.09
	7.7	3.01
	17.1	10.6
	6.91	7.75
	12.2
	5.85
	6.35	3.92
	9.13	5.92
H.	LPR DN TCRab							4
	LPR UV	LPR UV MLD
	1.60039e+06	1.34328e+06
	675766	1.28902e+06
	577395	2.45895e+06
	1.25004e+06	533986
	1.65003e+06	723244
	1.84909e+06	2.06812e+06
	3.27827e+06	1.2259e+06
	646921	1.69149e+06
	1.11747e+06	589595
	811182
	653863
	416057
	745074
I.	LPR DN TCRab							4
	LPR UV	LPR UV MLD
	9.3468e+06	1.78515e+06
	1258272	2.61559e+06
	2117115	1.31641e+07
	2.58707e+06	6.59796e+06
	3526803	2.37775e+06
	9.92775e+06	700783
	9.7336e+06	1.38284e+07
	972552	1.99518e+06
	1.12207e+07	6.68795e+06
	4.32142e+06
	9450798
	2.19629e+06
	3.62541e+06
J.	B6 IMQ Total Cells/LN							4
	IMQ UV	IMQ UV MLD
	2398200	1979400
		1956600
	2223000	2593800
	2757600	2614800
		1501800
	2800200	3831000
	4393800	4777800
	10901400	4259400
	10529400	10069800
		7446600
	9613200	13429800
		3201300
	8904300	3586500
	5724900	6437400
	5671200	3875400
K.	B6 IMQ B Cells/LN							4
	IMQ UV	IMQ UV MLD
	1.26625e+06	585902
		1.03308e+06
	1031472	1193148
	1.68765e+06	1.4669e+06
		554164
	1.15648e+06	1348512
	1735551	2460567
	5.14546e+06	1.50783e+06
	3.6537e+06	4078269
		2.5244e+06
	1682310	6580602
		630656
	2.68019e+06	1147680
	1.47702e+06	3.68219e+06
	2.17774e+06	1.4494e+06
L.	B6 IMQ GC B Cells/LN							6
	IMQ UV	IMQ UV MLD
	66396.2	1637.79
	9943.08	10617.5
	62522.3	15393.4						16 ssamples
	56684.1	34569.6
	15108.7	5740.26
		25631.5
	4446	3112.56
	52394.4	3399.24
		1336.6
	44223.5	15104.7
		65530.1
	78828.2	26859.6
		47379.2
	36507.6	25822.8
	13167.3	36049.4
	26087.5	5813.1
M.	B6 IMQ Plasmablasts Cells/LN							4
	IMQ UV	IMQ UV MLD
	2877.84	732.38
		2934.9
	844.74	4928.22						15 samples
	7169.76	993.62
		540.65
	20441.5	37160.7
	21969	14333.4
	35974.6	5963.16
	7686.46	2416.75
		11169.9
	49027.3	4834.73
		11524.7
	16027.7	5021.1
	7442.37	7724.88
	15312.2	2015.21
N.	B6 IMQ CD4 TCrab Cells/LN							5
	IMQ UV	IMQ UV MLD
	376517	237528
		252401
	295659	226958
	292306	160026
		207248
	272179	601467
	395003	348302						17 samples
	1744224	817805
	1.13718e+06	718984
		938272
	961320	1.02738e+06
		150461
	512888	243523
	362386	383025
	400387	279029
	683114	601076
	1203741	688068
O.	Normalized B6 IMQ CD4 TCrab Cells/LN							5
	IMQ UV	IMQ UV MLD
	1.17115	0.738826
		0.785089
	0.919641	0.705946
	0.90921	0.497757
		0.644642
	0.34	0.75
	0.49	0.43
	2.17	1.02
	0.75	0.48
		0.62
	0.64	0.68
		0.33
	1.13	0.54
	0.8	0.85
	0.88	0.62
	0.724077	0.64
	1.27592	0.72
P.	B6 IMQ IFNg% of CD4 TCrab Cells/LN							3
	IMQ UV	IMQ UV MLD
	14	2.44
	3.27	2.84
	1.24	2.23
	10.4	2.52
		11
	34.4	1.86
		6.94
	29.6	8.55
	6.13	7.18
	12.5	5.89
Q.	B6 IMQ CD8 TCrab Cells/LN							3
	IMQ UV	IMQ UV MLD
	134410	247483
	86118.5	240323
	497104	320307
	222170	398764
	347003	243504
	485467	803102
	626894	76831.2
	237745	35506.3
	66408.8	47636.8
	62383.2	20927.2
		70584
R.	PTEN Total Cells/LN							6
	Tam-	tam+
	2523900	2492400
	5511900	2871300
	3907200	2355300
	3745200	3613200
		3358200
	2166000	733800
	5080800	1982400
	6496800	1365000
	3020400	5209800
	6081000	3141600
	4671600	4132200
	5121600
	8790000	2496300
	7916100	1843200
		2631600
S.	PTEN B Cells/LN							8
	Tam-	tam+
	238091	40543.7
		326173
		501291
	854161	87791.4
	1519399	662564
	2146146	757524
	300762
	4307100	708949
	2770635	728064
		865796
	863174	810030
	1532308	697726
	1269840	610023
	2.45911e+06	743400
	3.72267e+06	352170
	1.15983e+06	1.79217e+06
	2693883	1.07443e+06
	1658418	1.53305e+06
	2.03328e+06
T.	PTEN GC B Cells/LN							8
	Tam-	tam+
	14193	10594
	20833.2	2962.62
	25092.8	34686.7
	33943.3	19417.4
		20820.8
	6931.2	4329.42
	18828	6363
	20443.6	18693
	45748.8	16653.5
	15238.1	11305.4
	90946.3	40242.7
	137082	5733
	27183.6
	37702.2	55292.2
	45781.7	18594.9
	27144.5
U.	PTEN Plasmablasts/LN							6
	Tam-	tam+
	6296.76	2913.55
	6237
	15527.7	554.76
		1333.41
		3433.5
	9363	5419.8
	11527.9	4915.8
		7052.22
	1646.16	880.56
	5962.2	4545
	25912.1	8920.8
	38331.1	5323.5
V.	PTEN CD4 T cells/LN							4
	Tam-	tam+
	447019	491805
	966879	323585
	625994	454542
	624835
	960271	446040
	1.05248e+06	282555
	1362450	589126
	1314072	335462
		389476
	829073	702320
	279972
W.	Normalized PTEN CD4 T cells/LN							4
	Tam-	tam+
	0.671017	0.738244
	1.45137	2.17864e-06
	0.939675	0.682309
	0.937935
	0.954187	0.443214
	1.04581	0.280765
	1.01807	0.440218
	0.981925	0.25067
		0.469773
	1.49511	1.26653
	0.504888
X.	PTEN IFNg % of CD4 T cells/LN							2
	Tam-	tam+
	7.08	4.88
	3.45	4.13
		5.1
	5.63	1.47
	7.09
Y.	PTEN CD8 T cells/LN							4
	Tam-	tam+
	168538	192242
	601411	153938
	391013	301651
	788726
	456764	263659
	51324.7	48048
	1.44301e+06	1.27276e+06
	199584
	470265	307045
	1000000	414720
		626321

## Sheet: Figure 4
Figure 4								Experiements
A.	PTEN Splenic Weight							6
	-tam	+tam
	799	540
		256
		227
	550	530
	582	248
	292	330
	630
	242	204
	267	203
		184
B.	LPR Splenic Weight long term MLD							1
	LPR UV	LPR UV MLD
	446	359.8
	393.2	336.2
	534.2	307.5
	525.1	263.2
	268.6	281.6
	301.8
	442.8
	367.2	228.5
C and D.	normalized NSI of each mouse sample IgG
		MRL	LPR UV												LPR UV MLD
	ssDNA	61245.1	59482.1	66015.3	41249	72613.5	64523.9	63014.9	66880	67945.4	75964.9	54986.9	55057.3	63016.4	61350.7	59965.4	28400.9	58062.6	58772.8	60416.3	79611.9	54758	69938.3	61206.5
	nucleosome	9023.8	42725.6	58415.3	41249	72730.5	64721.8	58782.5	59333.4	35957.8	75964.6	36712.9	38806	55173.4	46616.7	52721	35771.1	39599.2	26460.4	38042.1	79935.8	71987.5	69873	49431.6
	genomic DNA	52123.6	59034.5	61211.6	41249	34033.7	64773.2	59766.6	67118.8	73226.2	71049.9	37351.4	28117.7	28550.1	28258.6	22187.8	37120.1	50682.3	30436	59511.1	80805.9	63390.6	45947.4	31831.1
	dsdna	23116.2	45051.5	62936.6	41249	72661.8	24758.2	58911.2	41024	15347.1	27475.6	53331.1	41496.4	40085.6	43898.1	60063.2	42053.4	50832.8	30616.1	52224.4	68013.2	39237	45604.3	32896.3
	tif1gamma	22648.5	46250.8	44335.6	41249	49416	44844.4	41237.6	42042.5	39261.3	39269.5	40601.2	43662	40760.3	39408.6	34358.4	40258.5	35408.3	38759	36539	49619.5	36855.6	50737.3	40717.2
	AQP4	11834	39114.5	35002.7	40378.9	27618.2	41660	44663.6	44645	40480.9	43051	18729.1	34698.9	47666.1	26625.4	35727.8	22688.8	19416.5	19114.5	28936.5	21487	41786.3	56630.4	17014.8
	SM/RNP	293.5	60409.6	32917.1	41249	6628.2	3058.4	25321.2	67061.4	73334	4977	55144	4283.2	2619.6	4190.8	2622.1	1920.8	4289	58905.7	3326.3	80732.8	5891.2	2869	61360.5
	SMD1	332.8	60395.7	37583.9	41249	4626.1	2003	32312.8	61298	72148.7	2964.5	53381	3319.7	2817.7	2149	2012.6	4360.8	3280.9	58891.6	2615.9	69410.9	2137	1575	53268.9
	CENP-B	1182.1	33034.1	38516.8	41249	62465.7	14383.5	15915.7	21934.6	24461.7	48040.9	14550.2	27879.5	25466.6	28909	30596.7	25888.8	35605.5	12578.3	19131.1	39114.9	58724	40158	17143.5
	Jo1	1569.4	24204.4	37922.4	41249	45842.6	17124.1	27361.8	23382.2	28619.4	27028.7	19651.6	36779	17195	28189.4	20422.7	17773.5	20862	19728.4	21129.9	25008.2	25808.9	16537.9	14341.3
	Tau	11239.4	27749.4	28328.2	41249	35031.6	28701.6	25403.4	27189.7	20184.8	30579	21833.2	31635.3	25238.3	23465.7	20087.1	22605.1	21132.1	20146.4	22629.1	26551.8	25643.4	31428.2	22800.9
	CRP	2438.3	23905.2	43384.3	41249	37030.7	18972.7	26604.8	23473	28771.2	27661.3	18217.4	24508.1	18861.7	28119	21607.2	18795	24997.3	27821.1	26381.5	16314.5	27767.3	13053.4	17123.4
	Il-12/NKSF	1618.6	21289.1	40185.4	41249	32549.6	15311.7	17316.9	37983.1	33564	26173.2	14781.1	21568.9	15075.4	23325.4	15790.9	18564.2	20709.4	14845.8	14680.7	15762	24024	13075.8	11382
	Calprotectin/S100	1425.9	20580.8	40568.8	21228	31174.5	17740.9	18060.5	51400	27135.1	22933.7	13193.7	16812.6	13714.2	22119.4	13394	12595.1	15603.1	13200.4	11781.2	15435.3	19328.5	15798	8374.9
	PL-7	1138.8	21798.1	30656.3	41249	40292.9	14216.1	19386.9	18646.4	22026.8	25771.5	17672.9	19876.9	16528.3	24260.5	17553.8	17524	24310.9	18328.1	19492.4	19727.1	23918.2	13056.1	13451.6
	Vimentin	857.1	22215.2	16947.4	41249	23827.5	21664.3	19131.4	19839.3	34254.2	25021.8	24109.9	12424.5	11224.9	16080.4	19693.8	19660.6	19069.5	31792.1	12639.7	16234	16383.2	9915.7	26506
	U-snRNP B/B	494.2	43667.7	4194.7	41249	2949.6	1643.7	2373	37583.6	71081.5	1772.8	41812.1	2149.1	1738.4	1608.5	1324.7	1253.1	1695.8	52967.1	1604.6	33675.4	1741	1764.6	44368.4
	C5	881.7	13412.9	35597.4	41249	25613.5	13309.9	17109.3	15695.3	25684.7	19880.8	10930.2	14509.8	9238.2	19061.8	12585.5	11289.5	14764.4	11340.8	13399.1	10760.7	18234.1	7650.1	9089.6
	SmD	144.9	44791.7	16055	41249	3444.6	1342.8	12099.7	32842.9	45986.6	1716.4	34047	1964.9	2525.6	1111.2	942.8	1232.2	1520	42057.8	1806.1	42899.1	2104.2	2067.4	28002.7
	C6	813.3	12824.4	31434.5	41249	22783.8	10796.1	13222.9	16939.8	26479.8	17421.9	10194.6	12289	8728.7	14859.9	10150.4	10516	16792	12804.6	14900.4	11152	14593	8524.6	8705.2
	C9	887.4	11574.6	24988.7	41249	22573.6	9248.4	21109.8	14934.5	23814	17776	10951	16262.4	9524.4	17767.1	10831.1	10934.7	13872	15733	11697.5	9405.2	12015.3	7750.9	7862.8
	KU (P70/P80)	753.2	11239.1	24326.7	41249	26600	9021.6	13158.2	18361.5	19712.2	16561.7	10395.6	13360.2	8535.9	19661.8	11153.9	12321.8	15167.9	11076.5	13921.3	10804.1	22227.4	7435.4	7197.8
	NUP62	252.6	4950.1	9594.4	41249	34423.5	11242	15091.5	9293.8	8790.6	16288.7	8344.3	11219.4	20970.1	8302.2	7654.6	7373.2	8400.9	3484.6	6299.2	6063.9	11455.5	6428.2	5170.3
	C8	604.1	11421.4	24461.8	41249	19797.2	9571.5	11705.5	13755.8	18064	12310.9	7910.9	10063.4	8754.5	21895.6	8019.6	7501.6	11053.9	9566.6	11555.5	8429.8	14065.9	9289.4	6543.1
	TLR4	2009.2	11054	18637.7	41249	22417.8	8071	10082	13095.4	12531	14229.5	8225.9	11337.9	10807.9	12247.2	8695.9	9027.1	10728.7	9336.6	10115.5	8310.5	10809.9	8419.5	7760.8
	C7	575	8905.3	19618.9	41249	16774.4	8466	8663.1	12518.6	21360.1	10061.3	6928.2	9230.3	6559.7	12297.2	6447.7	7299.6	9805.6	8692.5	10107.8	6335.6	8310.6	7231.5	5937.2
	Nucleolin	353.2	6472	11266.3	41249	12387.6	6027.6	8768.4	11156.7	14329	22736.8	6873.6	9623.1	17733	7315	3796.1	5625.2	5960.1	12129.9	5938	42872.2	13473.4	8441.2	8438.8
	fibrinogen Typ 1s	543.7	7177.7	17257.4	41249	14457.9	7088.7	8102.4	11395	17845.3	8400.7	6816.8	8997.6	6564.5	9578.9	7311.6	7778.6	13227.8	9500	13721.9	21206.9	9555.1	6107.6	5419.7
	Sae1.Sae2	609.8	7113.3	12070.3	41249	13620.8	4842.9	17462.4	19320	11652.1	8983.3	5040.1	6769.6	6319.9	8834.8	7071.8	5775.6	10420.9	4992.5	7149.3	5991.1	9372.1	4437.5	4268.4
	H2B	0.9	4029.3	17310.4	41249	42054.8	8613.2	5548.3	5317	4842.2	3987.2	4876.2	8976.3	6507.6	3457.2	3821.4	5155.1	4719.9	3838.1	7485.9	2527.1	4184.9	2913.7	2223.8
	Factor B	687.6	9660	13423.6	41249	17199.8	7254.4	6812.7	12667.7	11462.9	8181.5	4913.2	7216.1	5932.6	8166.6	6021.2	4780.7	8227.3	6757.2	8532.6	5903.3	6088	5619.6	5344
	U1-snRNP A	308	10833.3	9173.3	41249	5545.8	1878.5	2749	28556.8	27356.1	3766.9	2331.9	2649.1	5077.3	2629.5	1636.9	1674.4	2050	11540.3	2304	16360.1	1962.3	2493.9	6004.4
	MDA5	257.5	7092.3	12756.5	41249	19680.4	4058	4647.3	7689.7	12613.8	11130.4	5750	7699.9	5016.7	7854.9	4804.3	6576.3	12719.3	3304.9	6280.3	4065.3	15810.9	3785.9	3208.1
	Complement C1q	1143.1	6876.3	11994.6	41249	11542.6	4901	7132.9	8915	10796.2	9888.5	7591	8298.3	6992	7360.7	5461.3	6084.8	7202.2	6975.3	7933.7	9721.9	7254.8	7786.1	6948.7
	NXP2	252.6	4185.1	8717.5	41249	12955.9	9902.1	7968.6	6135.2	8436.5	9981.4	5380.8	10356.7	9842.3	8590	5398.7	5411.4	7082.4	3713.2	4592.5	6320.6	8567.1	4707	3356.5
	SMD2	63.2	11384.4	6113.9	41249	1225	513.2	1232.5	8104.5	27090.6	971.6	28696.8	789.7	562.5	414.1	352.5	250	502.2	18773.9	695.7	8506.3	721.7	659.4	23456.8
	Complement C3	441.5	4522.7	8996.4	41249	11933.8	4986.9	6224.8	9431	9067.5	7099.2	6971.6	6241.5	5926.8	10348.8	5125.7	5330.8	7121	5168.6	8490.2	4956.4	13349.3	8592.6	3707.5
	histone	225.1	4269.8	12132.8	41249	14845.2	3901	6932.9	7114.4	7114	10162.4	4286.2	6241.9	4295.5	7970.4	4181.6	8713.1	5430.5	5419.4	6606.2	4537.8	6758.9	3614	4583.7
	PL-12	428.4	5872.1	11471.3	41249	10660.5	4371.8	5542.3	5226.2	10746.6	7801.7	4147.8	8948.9	4696.9	8493	5602	49403.6	9154.4	4836.7	5822.3	6022.3	7025.2	3698.7	3989.7
	U1-snRNP C	323.6	15920.9	5484.8	41249	3236.1	1321.1	1263.7	11809.6	26562.4	1664.4	6146	2153.1	1300.5	1468.4	1001.9	1312.2	3000.2	10119.8	1638.4	7319.4	1277	1037.5	5594.7
	Complement C4	472.7	4047.5	8708.9	41249	15350.9	4027.8	4512.2	5544.7	8989.2	8869.6	4222.8	6296	4562.2	8134.4	4739.6	5295.9	7401.8	4817.4	6765.7	7080.8	6158.6	3970.4	4059.5
	PCNA	903.3	3075.3	6731.6	41249	10453.4	4421.7	4879.4	3684.4	10336.4	6714.6	4436.4	5178.2	4082.5	8447.1	5038.8	6683.9	6995.6	4295.5	5099.7	3618.7	6042.2	3351.6	3143.3
	La/SS-B	402.4	2872.6	9416.2	41249	10046.5	3076.9	4813.7	5408.3	9850.7	5825.5	3778.8	4529.5	3121.5	6830.9	4374.1	4386.1	6574.3	3952.9	5515.8	3841.7	4888.2	2980	7020.9
	Mi-2	187	3567.3	8051.5	41249	10279.4	2986.1	3999	5285.7	10120.8	6114	2980.4	3640.9	2347	4882	2546.5	4178.2	5523.1	2866.8	3432.6	3911	7406.7	2325.7	1970
	PM/Scl-75	588.7	3009.5	7778	41249	9138.6	3508.8	3023.5	4396.3	11347.2	6995.2	3172	3761.5	2938.2	4227.1	3123.8	4866.2	9157.8	2176.4	3399.7	3212.3	9170.2	2233.4	2471.7
	Mitochondrion	526	3540.8	7690	41249	8148.2	3217.6	3787.8	4597.4	7119.4	4821.9	3183.2	4117.3	3684.3	5259.9	3494.9	12500.1	5243.2	4073.7	4681.3	3744.8	3719.2	2889	2766.3
	PM/Scl 100	325	2843	5267.1	41249	6224.4	3394.5	3279.9	3896.3	10116	3882	3001.5	4808.4	3550.6	3691.4	2315.5	2887.8	4036.1	2355.4	4478.7	2811.9	4306.5	3136.8	2125.4
	Histone H2A	0.9	3098.1	8475.1	41249	6361.6	2319.4	4405.9	4422.9	4690.5	3119	3787.7	5123.8	2784.6	3092.4	3900.9	4031.7	4785.6	3932	6551.8	1836.5	2095.9	1411.5	1867.8
	Thyroglobulin	891.2	2948.1	5970.2	41249	8354.5	3026.8	4060.1	4162.4	2847.4	4890.4	3566.5	4915.6	3710.8	4580.7	3471	3301	4152.3	3511.9	4279.5	3383.5	4449.8	10241.8	3985.7
	P0	225.6	2984.9	8226.1	41249	7413.8	2656	2366	3483.9	6232.3	3890.8	2492.2	3148.9	3436.7	2904.4	2445.2	3137.5	17977	4744.2	4613.9	3078.6	3405.1	1838	1429
	Fibronectin	453.1	2446.1	5154.7	41249	6384.6	2754	3565.4	5378.3	4936.1	3881.1	2759.4	4107.5	3332.3	3960.9	3283.5	2600.3	4010.8	3897.9	3588.9	3498.7	3421	3035.8	2848.1
	Collagen II	508.7	2073.8	3043.8	41249	5016.5	3107.6	3191.9	5233.2	3940.1	5216.5	3429.1	3807.9	5553.4	2798.2	1409.8	1858.3	2209.8	1955.5	2516.8	4782.7	5157.8	4306.7	3155.9
	Histone H3	0.9	1119.6	6761.4	41249	17284	810.1	1839.9	3238.5	4484.2	1515.7	1140.8	4261.7	626.8	1134.7	613.9	3129.3	1799.3	2381.3	3348.9	1382.1	1.1	202.3	4253
	U1-snRNP 68/70kDa	175.9	15466.5	1566.4	41249	1719.5	1116	1202.3	1361.4	9738.7	879.4	1602.5	1167.9	788.9	1340	699.7	688.4	1465.5	2100.5	899.6	1649.4	1025.5	592.8	3360.7
	Histone H1	0.9	1663.4	5915.4	41249	3250.4	1570.4	3859.3	2363.1	2488.5	2064.8	1928.7	3735.3	1682.5	1691.5	1730.3	3121.2	2600.7	2420.2	5602.6	844.5	705.9	778.3	1378.6
	Collagen III	292.8	1072.1	1992.1	41249	3178.3	2253.3	2345	2930.6	1679.1	3611.1	2147.4	2826.1	3601.7	1949.2	1324.5	1529.2	1306.2	1288.5	2326	1686.3	3324.6	1877.5	2114.1
	P2	248.3	649.4	2200.6	41249	3163.1	1961.9	3955	1292.1	3603.1	1532.2	972.9	1620.5	1562	1688.4	1386.1	1507.9	13665.6	3620.5	7639.3	788.6	1817.4	822.5	679.6
	Factor I	128.1	2654.2	3668.4	41249	3022.8	1576.6	1887.1	2906.3	3701.8	1972.3	1399.2	1669	1326.8	1522	1109.4	944.3	1605.4	1768.8	1716.8	1299.6	1089.3	2438.7	1069.5
	Ro/SS-A(60 Kda)	125.2	1128.9	2493.2	41249	3491.5	1211.8	1619.9	1604.6	2100.7	1867.1	1125.1	1547.8	1466.5	1876.6	1159.9	1018.4	1624.7	1232.1	1382.8	1329	1368.7	1129	960.2
	collagen I	317.7	1419.8	1500.9	41249	2113.8	1558.4	1441.5	1378.2	1833.7	1879.8	1585.7	1796	1924.4	1536.5	919.1	1203.4	1136.8	1166	1119	1854	1952.1	1828.5	1500.2
	Collagen IV	96.8	1540	778.2	41249	1305.8	859	973.6	566.5	874	3275	651.9	1105.8	711.5	756.4	625.5	502.3	647.2	790.4	698.5	911.1	742.8	676.8	951.2
	B2Glyco	176.8	3477.3	6930.1	6970.8	7399.7	5035.3	3130.5	3637	4602.2	3043.5	2110.5	3475.2	2689.9	2974.6	2277	1749.8	4179.7	2967	3831.2	2578.9	2611.5	1880.8	1771.5
	Factor P	54.9	382.3	595	41249	810.5	573.9	521.2	605	788.6	510.6	760.5	1032.4	403.1	567.9	326.8	289.4	690.4	426.2	1562.6	413.5	459.8	382.9	313.2
	Ro/SS-A(52 kDa)	41.9	329.5	778.2	41249	842.8	305.6	345.8	461.9	381.6	503.9	303.7	434.5	476.8	378.5	297.8	340.6	479.4	436.9	313.2	247.1	535.6	392.4	518.3
	SmD3	0.9	997	221.3	41249	262.1	41.4	236	544.5	735.9	126.9	645.7	108	49.2	110.9	63	54	103.2	1024.2	73.2	731.5	124.4	94.2	405
	CD4	2173.7	1013.1	2555.4	1571.6	2182	1921.4	938.1	1207.7	1754.6	1183.7	1203.7	1372.5	1211	1587.4	1051.5	886.3	1439.9	1106.7	2110	897.3	885	636.7	779.9

## Sheet: Figure 5
Figure 5								# of experiments
A.	FRC CCL2 GFP		Normalized					3
	No MLD	MLD	No MLD	MLD
	2502	3628	0.644347	0.934329
	5595	8376	1.4409	2.15709
	3552		0.914757
	1529	1346	2.03234	1.7891
	108	1832	0.143553	2.43509
	620		0.824103
	125	341	1	2.728
		207		1.656
B. FRC CCL2 MFI			Normalized					2
PTEN	No TAM	TAM	No TAM	TAM
	962	1448	1.10279	1.65992
	1100	1391	1.26099	1.59457
	555	1437	0.636225	1.64731
	204	298	0.976077	1.42584
	214	183	1.02392	0.875598
		241		1.15311
C.	FRC numbers IMQ							7
	B6 IMQ UV	B6 IMQ UV MLD
	4543.81	5014.75
	2738.28	4712.4
		7917
		7608.94
	4640.79	5633.38
	1438.75	3427.2
	3449.88	7214.4
	2796.09	1510.2
	6222.6	12656.3
	3484.8	11495.5
	4057.92	4683.59
		5973.37
	2198.66	4806.43
	1387.87	3816.18
	2592.52	2604.64
		2186.03
	7427.52	4419.36
		11667.6
		10917.7
D.	% ki67 of FRC numbers							6
	B6 IMQ UV	B6 IMQ UV MLD
	6.34	12.7
	10.5	22.6
	23.6	27.4
	10.4	14.2
	8.44	11
	18	24.2
	27.4	17.2
		12.5
	9.6	13.7
	4.02	7.4
	3.82	9.35
		5.45
		9.1
E.	normalized % ki67 of FRC numbers							6
	B6 IMQ UV	B6 IMQ UV MLD
	0.5	1
	0.62	1.33
	1.38	1.61
	1	1.37
	1	1.3
	1	1.34
	1	0.46
		0.63
	1	1.43
	1	1.84
	1	2.45
		1.43
		2.38
								6
F.	monocytes/LN UV vs MLD
	B6 IMQ UV	MLD
	7810.2	29879.2
	15828.7	10673.7
	3434.4	4554
		5949.12
	4858.56	7811.16
	50366.3	4260.06
	54189.2	119567
	11357.5	23930.9
	7410.48	41467.8
		12810
		10228.7
G.	monocytes ROS MFI							6
	B6 IMQ UV	MLD
	1.03079	0.743856
	0.969211	1.14054
	1	1.24306
		1.2461
	1	1.11818
	1	1.47907
	1.23678	1.273
	0.763216	1.50306
	1.05378	1.88025
		1.86759
		1.24628
I.	monocytes/LN Gr-1							3
	B6 IMQ UV MLD	B6 IMQ UV MLD GR1
	72915	6123.6
	267640	237102
		92901.1
	95265.7	3849.3
	49888.2	85868.7
	95061.6	19197.2
	40429.1	40250.5
J.	normalized monocytes/LN Gr-1							3
	B6 IMQ UV MLD	B6 IMQ UV MLD GR1
	1	0.08
	1	0.89
		0.35
	1.31	0.05
	0.69	1.18
	1.4	0.28
	0.6	0.59
K.	GC B cells/LN Gr-1							3
	B6 IMQ UV MLD	B6 IMQ UV MLD GR1
	8749.8	41844.6
	18576.5	61355.3
		55383.4
	13721.4	7185.36
	38149.8	51290.7
	38728.8	47380.2
	1659.41	26751.9
L.	plasmablasts/LN Gr-1							3
	6999.84	21942.9
	21328.6	29117.8
		35731.2
	12937.3	14627.3
	18488	32849.1
	21124.8	26957.7
	2262.83	18407.2
N.	monocytes/LN CCR DTR							5
	CCR2 DTR UV MLD	CCR2 DTR UV MLD DT
	107950	28486.1
	40849.5	34534.5
	131906	3160.8
	32100.9	6605.58
	42084.9	8688.96
	21668.9	11303
O.	normalized monocytes/LN CCR DTR							5
	CCR2 DTR UV MLD	CCR2 DTR UV MLD DT
	1.45	0.38
	0.55	0.46
	1	0.02
	1	0.21
	1	0.21
	1	0.52
P.	GC B cells/LN CCR DTR							6
	CCR2 DTR UV MLD	CCR2 DTR UV MLD DT
	23225.5	3560.76
	2034	8708.7
	33693.4	29500.8
	45929	44532
	17357.5	56691.5
		37829.2
	21582	33514.6
	18441.6	13422.4
Q.	plasmablasts/LN CCR DTR
	CCR2 DTR UV MLD	CCR2 DTR UV MLD DT						6
	17664.5	15034.3
	4068	19219.2
	7885.68	7902
	4938.6	10390.8
	5142.96	47825
		22368.6
	2409.99	10240.6
	5993.52	19427.1

## Sheet: Supplemental Figure 1
Supplemental Figure 1								# of experiment
A.	MRL/LPR neutrophils Ear							2
	MRL no uV	LPR no UV	MRL UV	LPR UV
	663.89	1358.1	160904	210251
	790.09	1138.32	151363	130854
	279.58	953.57	232942	135489
	618.62	640.92	247440	85815.7
	592.97	1365.84	132705	27593.3
	810.7	359.86	123379	31241.3
B.	MRL/LPR CD8 T cells/ Ear							2
	MRL no uV	LPR no UV	MRL UV	LPR UV
	2212.98	3531.06	6361.92	7595.28
	3253.32	2455.2	4387.32	4407
	1562.37	1521.17	5783.4	2974.16
	1121.26	1336.78	4384.32	2844.72
	2104.08	1560.96	2582.58	2508.48
	2217.49	1165.25	2506.14	2218.32
C.	MRL/LPR TCRgd/ Ear							2
	MRL no uV	LPR no UV	MRL UV	LPR UV
	11668.4	11679.7	15109.6	17607.2
	13942.8	12499.2	14415.5	17967
	9538.68	16801	17028.9	15021
	11599.2	11536.6	11234.8	7111.8
	16067.5	13414.5	12316.9	8361.6
	12875.8	8739.36	9446.22	6285.24
D.	IMQ Neutrophils/Ear							11
	No UV B6	No UV B6 IMQ	D1 LE B6 Uv	D1 LE B6 IMQ UV	D4 B6 UV	D4 B6 IMQ UV
	215.12	877.07	1437.87	1617.64	38753.1	40573.4
	174.74		1348.92	2201.76	56712.5	109500
	303.66	669.24	1538.3	2024.28	77176.1	25963.3
	385.97	2018.52	1615.8		64037.2	77224.8
	238.83	288.43	1368.72	2018.16		79880.7
	352.04	725.47	1022.4	1763.37	98949.4	16931.9
	209.76	590.89	2120.58	8768.1	50359
		3073.2	2520	1572.87
				1070.32
E.	IMQ CD8 T cells/Ear							8
	No UV B6	No UV B6 IMQ	D1 LE B6 Uv	D1 LE B6 IMQ UV	D4 B6 UV	D4 B6 IMQ UV
	366.97	243.63	225.95	228.13	510.84	419.8
	203.87		167.59	171.19	233.16	243.59
	96.36	84.22	432.65	387.99	525.12	4297.86
	107.71	336.42	533.21	425.52	564.26	68.93
	150.84	300.45	125.47	285.91	374.42	497.38
	208.03	247.32	306.72	201.53	495.65	503.24
			742.2	1323.19
			540	314.57
				1070.32
F.	IMQ TCRgd/Ear							8
	No UV B6	No UV B6 IMQ	D1 LE B6 Uv	D1 LE B6 IMQ UV	D4 B6 UV	D4 B6 IMQ UV
	10249.7	14130.5	20951.8	14309.9	16318.5	12619.2
	14125.1		22405.7	12476.6	12240.9	15412
	8603.7	7310.16	24276.4	14170	12734.2	11665.6
	7809.12	7401.24	12441.7	14245.8	7523.52	10355
	15335.4	12138.2	2281.2	1765.89	7488.36	7686.72
	19522.4	18961.2	2982	2603.07	7641.24	9465.78
	16118.4	12744.6	13632.3	17536.2	13184.3	16580.2
		5910	16200	11131.1		9211.08
				16508.3

## Sheet: Supplemental Figure 2
Supplemental Figure 2								# of experiment
B.	Evan's blue retention OD 620		Normalized					4
	B6 R	B6 IMQ R	B6 R	B6 IMQ R
	0.000236	0.000351	0.620237	0.92247
	0.000525	0.0014	1.37976	3.67937
	0.000126	0.000274	0.909747	1.97834
	0.000151	0.000224	1.09025	1.61733
	0.000148	0.000483	1	3.26351
	0.000612473	0.000861235	0.948837	1.33488
	0.000595497	0.000393007	0.922481	0.609302
	0.000728422	0.00129017	1.12868	2
C.	Ear Thickness							6
	B6 R	B6 IMQ R
	43	50
	38	55
	37	55
	36	54
	45	49
	55	60
	45	74
	42	62
	42.625	57.375

## Sheet: Supplemental Figure 3
Supplemental Figure 3								# of experiment
B.	LPR MLD Treg % CD4							4
	LPR UV	LPR UV MLD
	8.13	5.02
	12.4	7.57
	7.43	7
	10.8	15.1
	12.5	10.7
	8.42	11.7
	3.2	5.46
	6.84	5.08
	2.89	2.72
	2.22	2.96
	2.02
	2.43
C.	LPR MLD IL17 % CD4							2
	LPR UV	LPR UV MLD
	3.64	5.52
	4.22	4.35
	7.4	5.01
	4.5	3.34
	5.35
	3.82
	2.06
	4.31
D.	LPR MLD IL17 % DN							2
	LPR UV	LPR UV MLD
	12.5	22.2
	21.4	19.1
	2.8	2.05
	2.17	1.42
	1.85
	1.1
E.	LPR MLD CD8 T cells							4
	LPR UV	LPR UV MLD
	7595.28	2710.2
	4407	4179.6
	2974.16	3970.56
	2844.72	9580.2
	2508.48	8537.76
	2218.32	2306.7
	2380.49	1627.52
	2717.79	2885.4
		970.18
	2219.32	2864.62
	1095.78
	1218.7
	1036.07
F.	LPR MLD Monocytes							4
	LPR UV	LPR UV MLD
	186084	102988
	142380	62926.2
	104546	69236.6
	96246.4	130838
	67519.9	70944.7
	78380.6	71927.1
	89855	103793
	123420	97334.2
	142779	53359.7
	221415	61785.9
	61363.7
	91837.3
	67658.6
	49365.4
G.	LPR MLD Neutrophils							4
	LPR UV	LPR UV MLD
	210251	85642.3
	130854	60139.8
	135489	50624.6
	85815.7	83484.6
	27593.3	48583.9
	31241.3	52844.4
	49621.4	70321.3
	95602.3	111569
	83838.1	152196
	131094	239280
	136425
	222343
	103379
	78009.6
H.	LPR MLD Treg%CD4							3
	B6 IMQ UV	B6 IMQ UV MLD
	3.72	25.6
	18.2	22.2
	20.2	5.05
	5.26	9.52
		4.43
	0.54	13.1
		0.39
	1.3	0.42
	0.53	0.86
	1.37	1.36
I.	LPR MLD IL17%CD4							3
	B6 IMQ UV	B6 IMQ UV MLD
	1.8	5.01
	3.62	3.65
	1.86
	2.67	5.19
		2.25
	3.72	1.24
		2.89
	1.49	2.15
	2.81	2.61
	1.42	2.64
J.	LPR MLD CD8							3
	B6 IMQ UV	B6 IMQ UV MLD
	2094.54	3515.82
	5362.98	1387.26
	3942.54	1757.69
	5652.12	11163.9
		4119.3
	16883.1	2805.05
		3131.1
	12634.6	1930.21
	3802.68	2059
	5394.78	3727.8
K.	LPR MLD Monocytes							3
	B6 IMQ UV	B6 IMQ UV MLD
	46379.1	84881.9
	47500.7	49104.6
	37454.1	50613
	36887.5	42028.8
		42291.5
	68398.2	28050.5
		23036
	43318.8	14952.3
	14667.5	18094.3
	26656.6	12923
L.	LPR MLD Neutrohils							3
	B6 IMQ UV	B6 IMQ UV MLD
	31118.9	57006.5
	33710.2	17616
	21120.8	28589
	108283	153996
		88976.9
	245887	88627.8
		48979.3
	151255	70683.6
	46175.4	40244.1
	82191.1	57905.2
M.	PTEN IMQ MLD Treg%CD4							2
	tam- LE	Tam+ LE
		66.1
	51.4	36.2
	41.9	45.8
	48.1
	81.1	78.3
	75.4	75.8
N.	PTEN IMQ MLD CD8							2
	tam- LE	Tam+ LE
		110.84
	275.08	54.48
	363.94	405
	76.68
	257.56	238.18
	153.98	56.72
O.	PTEN IMQ MLD monocytes							5
	tam- LE	Tam+ LE
	95926	6962
	57361
	15627	13785
	51517	26405
	25418
	6108	3449
	15019	2737
	5221	3933
		70971.6
	28577.3	9436.68
	122240	2475
	31950
	11887.2	19748.8
	35275	645.54
P.	PTEN IMQ MLD monocytes							5
	tam- LE	Tam+ LE
	7395.15	3368.7
	19717.8
	29768.7	3950.82
	5607	8581.95
		3378.96
	39900	11773
	28097	13977
	5646.42	11313.4
	25896.3	1752.18
		34233.4
	36676.8	3288.54
	55660.8	562.5
	18786.6

## Sheet: Supplemental Figure 4
Supplemental Figure 4										# of experiment
A.	PTEN expression qPCR									3
	LEC tam-	LEC tam+	BEC tam-	BEC tam+	Macro tam-	Macro tam+	Fibro tam-	Fibro tam+
	0.893679	0.338478	0.718163	0.327013	0.894066	0.83681
	1.10632	0.098465	0.716273	0.726844	1.72854	1.08497
	1	0.183669	0.494289	0.389439	0.857269	0.912607	0.673274	1.40569
	1		0.39634	1.46696	0.98949	1.1329	1.05509	2.33598
	1.32447	0.0719067	2.07626	0.715666	0.787038	1.05499	1.30129	1.87619
	0.675534		0.958799		0.787038		1.24374
B.	Evans Blue retention OD 620		Normalized							3
PTEN	No Tam R	Tam R	No Tam R	Tam R
	0.000774	0.000563	1	0.727
		0.000135		0.174
		0.000543		0.701
	0.000338	0.000173	1	0.5118
	0.000205	6.67e-05	1	0.325
C.	Ear thickness									4
PTEN	No Tam R	Tam R
	41	40
	47
	41	39
		38
		35
		38
	42
	43	39
	46	39
D.	Monocytes/Ear									2
PTEN	No Tam R	Tam R
	12827.5	16164.4
	6156	5917.44
	11109.1	79265.9
	7505.82
	2034.9	4452.48
	5293.44	459.98
E.	Neutophils/Ear									2
PTEN	No Tam R	Tam R
	4810.32	6031.5
	2103.3	2495.62
	2272.32	42047.5
	2434.32
	599.76	2411.76
	2646.72	1243.2
F	Evans Blue retention OD 620		Normalized							2
B6 IMQ	No Tam R	Tam R	No Tam R	Tam R
	0.000126	0.000383	1	3.03968
	0.000246	0.00016	1.47129	0.956938
	8.84e-05	0.000265	0.528708	1.58493
G.	Ear thickness									2
B6 IMQ	No Tam R	Tam R
	41	43
	41	58
	68	46

## Sheet: Supplemental Figure 5
Supplemental Figure 4										# of experiment
A.	LPR TFh%CD4									3
	LPR UV	LPR UV MLD
	15	2.77
	5.36	4.03
	4.72	7.2
	5.5	2.47
	5.69	3.11
	8.43	1.59
	10.6	5.38
	8.29	6.61
	4.04
	11.7
	17.1
	6.53
B.	LPR Tregs%CD4
	LPR UV	LPR UV MLD
	7.28	19.9								4
	21.5	12.2
	14.8	13.4
	14.7	14.1
	14.7	17
	8.21	26
	5.29	15.9
	12.1	15.3
	26.9	30.7
	15	25.2
	16
	17.2
	18.6
	22.7
C.	LPR Il17%CD4									2
	LPR UV	LPR UV MLD
	0.47	0.16
	0.81	0.4
	0.09	0.01
	0.01	0.03
	0.02
	0.01
	0.02
	0.02
D.	LPR Il17%DN									2
	LPR UV	LPR UV MLD
	0.02	0.01
	0.01	0.01
	0.02	0.01
	0.01	0.01
	0.01
	0.02
E.	B6 IMQ TFH %CD4									3
	IMQ UV	IMQ UV MLD
	6.17	7.8
	8.66	12
	6.16	3.98
	12.4	12.4
	7.84	11.3
	15.2	6.63
		11
	4.12	4.18
	2.49	5.45
	4.9	3.45
F	B6 IMQ Treg %CD4									4
	IMQ UV	IMQ UV MLD
	16.6	15.6
		20.7
	10.9	16.7
	21.5	23.6
		11.1
	21.2	21.5
	21.4	20.7
	9.75	7.61
	8.05	15.6
		17.1
	4.33	10.7
		49.7
	22	32
	25	30
	29.1	45.4
G.	B6 IMQ Il17 %CD4									3
	IMQ UV	IMQ UV MLD
	0.5	0.21
	0.2	0.44
	0.18	0.15
	1.88	3.37
	0.64	1.67
	0.88	0.95
	0.94	3.5
	1.88	3.24
	2.81	2.85
	1	9.48
		1.33
H.	PTEn IMQ TFH %CD4									2
	IMQ UV	IMQ UV MLD
	3.45	9.41
	2.13	7
	3.38	3.04
	2.55
	3.03	3.17
	4.49	1.24
H.	PTEn IMQ TFH %CD4									2
	IMQ UV	IMQ UV MLD
	16.9	31
	23.1	30.4
	26.3	22.5
	22.6
	29.9	21.3
	22.1	15.1

[truncated: 1 more sheets: Supplemental Figure 6]
